# Supplementary material for: Thiotepa-busulfan-fludarabine compared to busulfan-fludarabine for sibling and unrelated donor transplant in acute myeloid leukemia in first remission
Source: Oncotarget. 2017 Dec 15;9(3):3379–93. doi: 10.18632/oncotarget.23273 (PMC5790470; doi:10.18632/oncotarget.23273)
Supplement: Supplementary file 2 [file oncotarget-09-3379-s002.xlsx]

## Sheet: Sheet1
Supplemenatary Table 1. Propensity score matched-pairs analysis: patient characteristics.
		Type of transplant				p-value
		MAC		RIC		p-value MAC	p-value RIC
		TBF-MAC	BF-MAC	TBF-RIC	BF-RIC
Number (total: 2910)		138	262	61	118
Median follow up, months (range)		14.49 ( <1 - 75.15 )	22.23 ( <1 - 93.41 )	6.1 ( 1.02 - 62.43 )	12.16 ( 0.62 - 93.8 )
Median age at transplant, years (range) (IQR)		44.8(19.2-66.2)(33.9-51.9)	47.3(18.5-67.7)(37-54.6)	59.6(27.1-71.7)(56.4-62.8)	61(24.3-74.7)(57.1-63.6)	0.247	0.236
Median year of transplant (range)		2014(2008-2015)	2012(2007-2015)	2014(2008-2015)	2012(2007-2015)	<10-4	<10-4
Cytogenetic risk	Favorable	9 (16.67% )	17 (16.83% )	6 (22.22% )	12 (22.64% )	0.999	1
	Intermediate-I	7 (12.96% )	13 (12.87% )	3 (11.11% )	6 (11.32% )
	Intermediate-II	16 (29.63% )	31 (30.69% )	2 (7.41% )	4 (7.55% )
	Adverse	5 (9.26% )	8 (7.92% )	6 (22.22% )	12 (22.64% )
	missing	84	161	34	65
Diagnosis	De novo AML	121 (87.68% )	230 (87.79% )	45 (73.77% )	87 (73.73% )	0.976	0.995
	Secondary AML	17 (12.32% )	32 (12.21% )	16 (26.23% )	31 (26.27% )
Donor	MSD	72 (52.17% )	143 (54.58% )	35 (57.38% )	67 (56.78% )	0.874	0.97
	10/10 URD	50 (36.23% )	92 (35.11% )	23 (37.7% )	46 (38.98% )
	9/10 URD	16 (11.59% )	27 (10.31% )	3 (4.92% )	5 (4.24% )
Stem cell source	BM	43 (31.16% )	73 (27.86% )	10 (16.39% )	17 (14.41% )	0.49	0.725
	PBSC	95 (68.84% )	189 (72.14% )	51 (83.61% )	101 (85.59% )
Patient gender	male	70 (50.72% )	120 (45.8% )	35 (57.38% )	65 (55.08% )	0.349	0.77
	female	68 (49.28% )	142 (54.2% )	26 (42.62% )	53 (44.92% )
Donor gender	Male	96 (69.57% )	155 (59.16% )	35 (57.38% )	67 (56.78% )	0.041	0.939
	Female	42 (30.43% )	107 (40.84% )	26 (42.62% )	51 (43.22% )
Donor/recipient gender matching	No F to M	115 (83.33% )	218 (83.21% )	48 (78.69% )	95 (80.51% )	0.974	0.773
	F to M	23 (16.67% )	44 (16.79% )	13 (21.31% )	23 (19.49% )
Karnofsky performance status at transplant	<90	16 (11.59% )	39 (15.66% )	11 (19.64% )	25 (23.58% )	0.272	0.566
	>=90	122 (88.41% )	210 (84.34% )	45 (80.36% )	81 (76.42% )
	Missing	0	13	5	12
Patient CMV serology	negative	29 (21.48% )	68 (26.05% )	8 (13.11% )	16 (13.56% )	0.316	0.934
	positive	106 (78.52% )	193 (73.95% )	53 (86.89% )	102 (86.44% )
	Missing	3	1	0	0
Donor CMV serology	negative	53 (38.97% )	99 (38.22% )	18 (29.51% )	40 (33.9% )	0.885	0.552
	positive	83 (61.03% )	160 (61.78% )	43 (70.49% )	78 (66.1% )
	Missing	2	3	0	0
CMV donor/recipient matching	D-/R-	18 (13.43% )	44 (17.05% )	3 (4.92% )	10 (8.47% )	0.644	0.716
	D+/R-	10 (7.46% )	24 (9.3% )	5 (8.2% )	6 (5.08% )
	D-/R+	33 (24.63% )	54 (20.93% )	15 (24.59% )	30 (25.42% )
	D+/R+	73 (54.48% )	136 (52.71% )	38 (62.3% )	72 (61.02% )
	Missing	4	4	0	0
in vivo TCD	No	66 (47.83% )	116 (44.27% )	36 (59.02% )	60 (50.85% )	0.498	0.299
	Yes	72 (52.17% )	146 (55.73% )	25 (40.98% )	58 (49.15% )
Busulfan dose	9.6mg/Kg	104 (75.36% )	62 (23.66% )	/	/	<10-4	/
	12.8mg/Kg	34 (24.64% )	200 (76.34% )	/	/
Data are median (IQR), median (range), median (range; IQR), n (%), or n/N (%). Some percentages do not add up to 100%
because of rounding.
Abbreviations: BF, busulfan-fludarabine; BM, Bone marrow; CMV, Cytomegalovirus; MAC, myeloablative; MSD, matched sibling donor; URD, unrelated donor; PBSCs, peripheral blood stem cells; RIC, reduced-intensity; TBF, thiotepa-busulfan-fludarabine; TCD, T-cell depletion.
